# Supplementary material for: The Effect of Bacteria on the Stability of Microfluidic-Generated Water-in-Oil Droplet
Source: Micromachines (Basel). 2022 Nov 25;13(12):2067. doi: 10.3390/mi13122067 (PMC9785555; doi:10.3390/mi13122067)
Supplement: Supplementary file 1 [file micromachines-13-02067-s001.zip]

Archive with 1 entries (1 files):
- micromachines-1840352-supplementary.pdf
